# Supplementary material for: Interleukin-10 Deficiency Impacts on TNF-Induced NFκB Regulated Responses In Vivo
Source: Biology (Basel). 2022 Sep 20;11(10):1377. doi: 10.3390/biology11101377 (PMC9598475; doi:10.3390/biology11101377)
Supplement: Supplementary file 1 [file biology-11-01377-s001.zip]

Archive with 2 entries (2 files):
- Supplementary information - Figure S1 09-08-22 FINAL.pdf
- Supplementary information - Figure S2 09-08-22 FINAL.pdf
